# Supplementary material for: Pneumocystis jirovecii Pneumonia Diagnosis with Oropharyngeal Wash PCR in Immunocompromised Patients—A Systematic Review
Source: J Clin Med. 2025 Sep 18;14(18):6572. doi: 10.3390/jcm14186572 (PMC12470813; doi:10.3390/jcm14186572)
Supplement: Supplementary file 1 [file jcm-14-06572-s001.zip]

Archive with 1 entries (1 files):
- jcm-3846078-supplementary.pdf
